# Supplementary material for: Monitoring casbene synthase in Jatropha curcas tissues using targeted proteomics
Source: Plant Methods. 2021 Feb 6;17:15. doi: 10.1186/s13007-021-00716-7 (PMC7868020; doi:10.1186/s13007-021-00716-7)
Supplement: Supplementary file 1 — Additional file 1: Table S1. Selection of casbene synthase candidates. [file 13007_2021_716_MOESM1_ESM.xlsx]

## Sheet: Sheet1
	Supplementary Table I: Selection of casbene synthase candidates.
	Gene models (Accession number JAT_r4.5*)	Peptide	Blastp against UniProt (Accession number)	Blastp against NCBI (Accession number)	Blastp against Ha, J. et al.,2018 (gene)	Publications	Description
	Jcr4S01081.30	GTEALEWLK	I7HHH7	ALE30194.1	Jatcu.03g001402.1	Nakano, Y. et al., 2012; Li, C. et al., 2015; Ha, J. et al.,2018	Casbene synthase
		LVNDITSHETEQDR
	-	EVELLNEK	A0A067L552	AIM47563.1	-	King, A.J. et al., 2014
		LGVSYHFEEEIEENLTK
		IFNIQPTFLNEK
	Jcr4S01081.20	FASFSLGNR	A0A067L552	AIM47563.1	Jatcu.03g001403.1	King, A.J. et al., 2014; Ha, J. et al.,2018
		DYDLYTVAVIFR
		HIGSALEQPVHK
		EAYQELVK
		GTEAFEWLK
	Jcr4S01081.10	LNEQLIVR	I7HHH7	AIM47562.1	Jatcu.03g001406.1	Nakano, Y. et al., 2012; King, A.J. et al., 2014; Li, C. et al., 2015; Ha, J. et al.,2018
		YGDGYTDSSQLK
	Jcr4S03333.20	LEILAAQSSPHLANR	A0A0B4KE70	AFQ98016.1	Jatcu.08g001036.1	Li, H. et al., 2011; Ha, J. et al.,2018
		QYISFYGEEESPNQTLLK
		DLNLVEELPYVR
		IVEIYLWAIGAHFEPQYALAR
		ALLNLFAEIGNDEIEGR
		YSDSYTFPTILK
	Jcr4S03853.10	QSTGELIENIEFINLLYR	E6NUA6	XP_020534038.1	Jatcu.U001475.1	Sato, S. et al., 2011
		IVEVYIWAIGAHFEPQYALAR
		ALLNLFAETENDETEGR
		YSDSYTYSTILK
	Jcr4S04129.10	QYISFYEEDESR	E6NUA9	XP_012087699.1	Jatcu.01g001098.1	Sato, S. et al., 2011
		AVLDLFEETSNIGSK
		LLNDVVSHK
	Jcr4S24303.10	QYISVYEEDESR	E6NUA8	XP_012074605	-	Sato, S. et al., 2011
	Jcr4S04482.10	QYISVYEEDESR	E6NUA8	XP_012074605	Jatcu.01g001099.1
		NALIFSFQK
		NEYGVTEDIAVEEILK
		ITEVAYTFDDGYTNPSSLK
	Jcr4S06058.10	GLLSLYEASFLSVR	E6NUA6	XP_012065941.1	-	Sato, S. et al., 2011
		GEDVLDEAFAFAK
		ETENNGNEGSSYK
		NILTWPFQR
		QELALLSR
	Jcr4S01881.20	NILTWPFQR	E6NUA6	XP_012065941.1	Jatcu.U002865.1
		QELALLSR
	-	NLIQNIELIDTLR	A0A067KLP5	KDP35928.1	Jatcu.01g001090.1	-	Terpene synthase
				XP_020535737.1
	Jcr4S03286.10	GNDGYTNPSSLK	E6NUB0	XP_020539922.1	Jatcu.01g001092.1	Sato, S. et al., 2011	Casbene synthase
	Jcr4S17930.10	GNDGYTNPSSLK	E6NUB0	XP_020539922.1	-
	*Available in: https://www.kazusa.or.jp/Jatropha/
