# Supplementary material for: Monitoring casbene synthase in Jatropha curcas tissues using targeted proteomics
Source: Plant Methods. 2021 Feb 6;17:15. doi: 10.1186/s13007-021-00716-7 (PMC7868020; doi:10.1186/s13007-021-00716-7)
Supplement: Supplementary file 2 — Additional file 2: Table S2. Optimized parameters for the SRM analysis of casbene synthase. [file 13007_2021_716_MOESM2_ESM.xlsx]

## Sheet: Sheet1
	Supplementary Table II: Optimized parameters for the SRM analysis of casbene synthase.
	Peptide	Precursor ion m/z	Precursor ion charge	Fragment ion m/z	Fragment ion charge	Fragment ion type	Collision Energy	RF lens (V)
	ALLNLFAEIGNDEIEGR	937.486	2	1349.63	1	y12	31	140
	ALLNLFAEIGNDEIEGR	937.486	2	1202.57	1	y11	31	140
	ALLNLFAEIGNDEIEGR	937.486	2	1002.49	1	y9	30	140
	ALLNLFAEIGNDEIEGR	937.486	2	889.401	1	y8	28	140
	ALLNLFAEIGNDEIEGR	942.49	2	1359.64	1	y12	31	140
	ALLNLFAEIGNDEIEGR	942.49	2	1212.57	1	y11	31	140
	ALLNLFAEIGNDEIEGR	942.49	2	1012.49	1	y9	30	140
	ALLNLFAEIGNDEIEGR	942.49	2	899.409	1	y8	28	140
	ALLNLFAETENDETEGR	961.461	2	1397.58	1	y12	31	139
	ALLNLFAETENDETEGR	961.461	2	1250.51	1	y11	32	139
	ALLNLFAETENDETEGR	961.461	2	1179.48	1	y10	30	139
	ALLNLFAETENDETEGR	961.461	2	1050.43	1	y9	31	139
	ALLNLFAETENDETEGR	961.461	2	949.386	1	y8	29	139
	ALLNLFAETENDETEGR	961.461	2	820.343	1	y7	28	139
	ALLNLFAETENDETEGR	966.465	2	1407.59	1	y12	31	139
	ALLNLFAETENDETEGR	966.465	2	1260.52	1	y11	32	139
	ALLNLFAETENDETEGR	966.465	2	1189.48	1	y10	30	139
	ALLNLFAETENDETEGR	966.465	2	1060.44	1	y9	31	139
	ALLNLFAETENDETEGR	966.465	2	959.394	1	y8	29	139
	ALLNLFAETENDETEGR	966.465	2	830.351	1	y7	28	139
	AVLDLFEETSNIGSK	811.917	2	1111.53	1	y10	25	115
	AVLDLFEETSNIGSK	811.917	2	964.458	1	y9	25	115
	AVLDLFEETSNIGSK	811.917	2	835.416	1	y8	25	115
	AVLDLFEETSNIGSK	811.917	2	605.325	1	y6	23	115
	AVLDLFEETSNIGSK	815.924	2	1119.54	1	y10	25	115
	AVLDLFEETSNIGSK	815.924	2	972.472	1	y9	25	115
	AVLDLFEETSNIGSK	815.924	2	843.43	1	y8	25	115
	AVLDLFEETSNIGSK	815.924	2	613.34	1	y6	23	115
	DLNLVEELPYVR	730.393	2	1004.54	1	y8	22	97
	DLNLVEELPYVR	730.393	2	905.473	1	y7	21	97
	DLNLVEELPYVR	730.393	2	776.43	1	y6	21	97
	DLNLVEELPYVR	730.393	2	926.483	1	b8	14	97
	DLNLVEELPYVR	735.397	2	1014.55	1	y8	22	97
	DLNLVEELPYVR	735.397	2	915.481	1	y7	21	97
	DLNLVEELPYVR	735.397	2	786.438	1	y6	21	97
	DLNLVEELPYVR	735.397	2	926.483	1	b8	14	97
	DYDLYTVAVIFR	737.883	2	968.556	1	y8	21	96
	DYDLYTVAVIFR	737.883	2	805.493	1	y7	21	96
	DYDLYTVAVIFR	737.883	2	704.445	1	y6	21	96
	DYDLYTVAVIFR	737.883	2	605.377	1	y5	19	96
	DYDLYTVAVIFR	742.887	2	978.565	1	y8	21	96
	DYDLYTVAVIFR	742.887	2	815.501	1	y7	21	96
	DYDLYTVAVIFR	742.887	2	714.454	1	y6	21	96
	DYDLYTVAVIFR	742.887	2	615.385	1	y5	19	96
	EAYQELVK	490.258	2	779.43	1	y6	15	73
	EAYQELVK	490.258	2	616.366	1	y5	15	73
	EAYQELVK	490.258	2	488.308	1	y4	15	73
	EAYQELVK	494.265	2	787.444	1	y6	15	73
	EAYQELVK	494.265	2	624.381	1	y5	15	73
	EAYQELVK	494.265	2	496.322	1	y4	15	73
	ETENNGNEGSSYK	714.797	2	1069.45	1	y10	23	113
	ETENNGNEGSSYK	714.797	2	955.412	1	y9	23	113
	ETENNGNEGSSYK	714.797	2	841.369	1	y8	24	113
	ETENNGNEGSSYK	714.797	2	784.347	1	y7	24	113
	ETENNGNEGSSYK	718.804	2	1077.47	1	y10	23	113
	ETENNGNEGSSYK	718.804	2	963.426	1	y9	23	113
	ETENNGNEGSSYK	718.804	2	849.383	1	y8	24	113
	ETENNGNEGSSYK	718.804	2	792.361	1	y7	24	113
	EVELLNEK	487.264	2	745.409	1	y6	15	74
	EVELLNEK	487.264	2	616.366	1	y5	15	74
	EVELLNEK	487.264	2	503.282	1	y4	14	74
	EVELLNEK	487.264	2	390.198	1	y3	13	74
	EVELLNEK	491.271	2	753.423	1	y6	15	74
	EVELLNEK	491.271	2	624.381	1	y5	15	74
	EVELLNEK	491.271	2	511.297	1	y4	14	74
	EVELLNEK	491.271	2	398.212	1	y3	13	74
	FASFSLGNR	499.756	2	851.437	1	y8	17	79
	FASFSLGNR	499.756	2	780.4	1	y7	15	79
	FASFSLGNR	499.756	2	693.368	1	y6	17	79
	FASFSLGNR	499.756	2	546.299	1	y5	17	79
	FASFSLGNR	504.76	2	861.445	1	y8	17	79
	FASFSLGNR	504.76	2	790.408	1	y7	15	79
	FASFSLGNR	504.76	2	703.376	1	y6	17	79
	FASFSLGNR	504.76	2	556.308	1	y5	17	79
	GEDVLDEAFAFAK	706.341	2	898.431	1	y8	20	93
	GEDVLDEAFAFAK	706.341	2	783.404	1	y7	20	93
	GEDVLDEAFAFAK	706.341	2	654.361	1	y6	21	93
	GEDVLDEAFAFAK	706.341	2	583.324	1	y5	19	93
	GEDVLDEAFAFAK	710.348	2	906.445	1	y8	20	93
	GEDVLDEAFAFAK	710.348	2	791.418	1	y7	20	93
	GEDVLDEAFAFAK	710.348	2	662.375	1	y6	21	93
	GEDVLDEAFAFAK	710.348	2	591.338	1	y5	19	93
	GLLSLYEASFLSVR	777.93	2	908.484	1	y8	24	107
	GLLSLYEASFLSVR	777.93	2	779.441	1	y7	25	107
	GLLSLYEASFLSVR	777.93	2	708.404	1	y6	22	107
	GLLSLYEASFLSVR	777.93	2	621.372	1	y5	21	107
	GLLSLYEASFLSVR	782.934	2	918.492	1	y8	24	107
	GLLSLYEASFLSVR	782.934	2	789.449	1	y7	25	107
	GLLSLYEASFLSVR	782.934	2	718.412	1	y6	22	107
	GLLSLYEASFLSVR	782.934	2	631.38	1	y5	21	107
	GNDGYTNPSSLK	626.794	2	966.489	1	y9	20	102
	GNDGYTNPSSLK	626.794	2	909.468	1	y8	20	102
	GNDGYTNPSSLK	626.794	2	746.404	1	y7	20	102
	GNDGYTNPSSLK	626.794	2	645.357	1	y6	20	102
	GNDGYTNPSSLK	630.801	2	974.503	1	y9	20	102
	GNDGYTNPSSLK	630.801	2	917.482	1	y8	20	102
	GNDGYTNPSSLK	630.801	2	754.418	1	y7	20	102
	GNDGYTNPSSLK	630.801	2	653.371	1	y6	20	102
	GTEAFEWLK	540.772	2	922.467	1	y7	15	77
	GTEAFEWLK	540.772	2	793.424	1	y6	16	77
	GTEAFEWLK	540.772	2	722.387	1	y5	15	77
	GTEAFEWLK	540.772	2	575.319	1	y4	16	77
	GTEAFEWLK	544.779	2	930.481	1	y7	15	77
	GTEAFEWLK	544.779	2	801.438	1	y6	16	77
	GTEAFEWLK	544.779	2	730.401	1	y5	15	77
	GTEAFEWLK	544.779	2	583.333	1	y4	16	77
	GTEALEWLK	523.779	2	888.482	1	y7	15	76
	GTEALEWLK	523.779	2	759.44	1	y6	15	76
	GTEALEWLK	523.779	2	688.403	1	y5	15	76
	GTEALEWLK	523.779	2	575.319	1	y4	15	76
	GTEALEWLK	527.787	2	896.497	1	y7	15	76
	GTEALEWLK	527.787	2	767.454	1	y6	15	76
	GTEALEWLK	527.787	2	696.417	1	y5	15	76
	GTEALEWLK	527.787	2	583.333	1	y4	15	76
	HIGSALEQPVHK	658.36	2	1065.57	1	y10	23	113
	HIGSALEQPVHK	658.36	2	480.293	1	y4	28	113
	HIGSALEQPVHK	658.36	2	836.426	1	b8	26	113
	HIGSALEQPVHK	658.36	2	1032.55	1	b10	24	113
	HIGSALEQPVHK	662.367	2	1073.58	1	y10	23	113
	HIGSALEQPVHK	662.367	2	488.307	1	y4	28	113
	HIGSALEQPVHK	662.367	2	836.426	1	b8	26	113
	HIGSALEQPVHK	662.367	2	1032.55	1	b10	24	113
	IFNIQPTFLNEK	732.398	2	1203.64	1	y10	21	101
	IFNIQPTFLNEK	732.398	2	1089.59	1	y9	22	101
	IFNIQPTFLNEK	732.398	2	976.51	1	y8	20	101
	IFNIQPTFLNEK	732.398	2	848.451	1	y7	22	101
	IFNIQPTFLNEK	736.405	2	1211.65	1	y10	21	101
	IFNIQPTFLNEK	736.405	2	1097.61	1	y9	22	101
	IFNIQPTFLNEK	736.405	2	984.524	1	y8	20	101
	IFNIQPTFLNEK	736.405	2	856.465	1	y7	22	101
	LEILAAQSSPHLANR	540.634	3	881.459	1	y8	21	81
	LEILAAQSSPHLANR	540.634	3	794.427	1	y7	21	81
	LEILAAQSSPHLANR	540.634	3	707.395	1	y6	21	81
	LEILAAQSSPHLANR	543.97	3	891.467	1	y8	21	81
	LEILAAQSSPHLANR	543.97	3	804.435	1	y7	21	81
	LEILAAQSSPHLANR	543.97	3	717.403	1	y6	21	81
	LGVSYHFEEEIEENLTK	679.665	3	846.457	1	y7	19	107
	LGVSYHFEEEIEENLTK	679.665	3	733.373	1	y6	19	107
	LGVSYHFEEEIEENLTK	679.665	3	604.33	1	y5	20	107
	LGVSYHFEEEIEENLTK	679.665	3	1191.53	1	b10	19	107
	LGVSYHFEEEIEENLTK	682.337	3	854.471	1	y7	19	107
	LGVSYHFEEEIEENLTK	682.337	3	741.387	1	y6	19	107
	LGVSYHFEEEIEENLTK	682.337	3	612.344	1	y5	20	107
	LGVSYHFEEEIEENLTK	682.337	3	1191.53	1	b10	19	107
	LLNDVVSHK	512.793	2	911.495	1	y8	19	94
	LLNDVVSHK	512.793	2	798.41	1	y7	17	94
	LLNDVVSHK	512.793	2	684.367	1	y6	19	94
	LLNDVVSHK	512.793	2	569.341	1	y5	19	94
	LLNDVVSHK	516.8	2	919.509	1	y8	19	94
	LLNDVVSHK	516.8	2	806.425	1	y7	17	94
	LLNDVVSHK	516.8	2	692.382	1	y6	19	94
	LLNDVVSHK	516.8	2	577.355	1	y5	19	94
	LNEQLIVR	492.796	2	871.5	1	y7	18	75
	LNEQLIVR	492.796	2	757.457	1	y6	16	75
	LNEQLIVR	492.796	2	628.414	1	y5	18	75
	LNEQLIVR	492.796	2	500.356	1	y4	18	75
	LNEQLIVR	497.8	2	881.508	1	y7	18	75
	LNEQLIVR	497.8	2	767.465	1	y6	16	75
	LNEQLIVR	497.8	2	638.422	1	y5	18	75
	LNEQLIVR	497.8	2	510.364	1	y4	18	75
	LVNDITSHETEQDR	828.895	2	1102.48	1	y9	33	176
	LVNDITSHETEQDR	828.895	2	1001.43	1	y8	34	176
	LVNDITSHETEQDR	828.895	2	914.396	1	y7	32	176
	LVNDITSHETEQDR	828.895	2	777.337	1	y6	35	176
	LVNDITSHETEQDR	833.899	2	1112.48	1	y9	33	176
	LVNDITSHETEQDR	833.899	2	1011.44	1	y8	34	176
	LVNDITSHETEQDR	833.899	2	924.404	1	y7	32	176
	LVNDITSHETEQDR	833.899	2	787.346	1	y6	35	176
	NALIFSFQK	534.298	2	882.508	1	y7	14	76
	NALIFSFQK	534.298	2	769.424	1	y6	14	76
	NALIFSFQK	534.298	2	656.34	1	y5	14	76
	NALIFSFQK	534.298	2	509.272	1	y4	16	76
	NALIFSFQK	538.305	2	890.523	1	y7	14	76
	NALIFSFQK	538.305	2	777.438	1	y6	14	76
	NALIFSFQK	538.305	2	664.354	1	y5	14	76
	NALIFSFQK	538.305	2	517.286	1	y4	16	76
	NEYGVTEDIAVEEILK	911.46	2	1158.62	1	y10	27	150
	NEYGVTEDIAVEEILK	911.46	2	1029.58	1	y9	27	150
	NEYGVTEDIAVEEILK	911.46	2	801.472	1	y7	27	150
	NEYGVTEDIAVEEILK	911.46	2	730.434	1	y6	26	150
	NEYGVTEDIAVEEILK	911.46	2	793.336	1	b7	23	150
	NEYGVTEDIAVEEILK	915.467	2	1166.64	1	y10	27	150
	NEYGVTEDIAVEEILK	915.467	2	1037.6	1	y9	27	150
	NEYGVTEDIAVEEILK	915.467	2	809.486	1	y7	27	150
	NEYGVTEDIAVEEILK	915.467	2	738.449	1	y6	26	150
	NEYGVTEDIAVEEILK	915.467	2	793.336	1	b7	23	150
	NILTWPFQR	587.822	2	947.51	1	y7	17	84
	NILTWPFQR	587.822	2	834.426	1	y6	17	84
	NILTWPFQR	587.822	2	733.378	1	y5	16	84
	NILTWPFQR	587.822	2	547.299	1	y4	18	84
	NILTWPFQR	592.826	2	957.518	1	y7	17	84
	NILTWPFQR	592.826	2	844.434	1	y6	17	84
	NILTWPFQR	592.826	2	743.386	1	y5	16	84
	NILTWPFQR	592.826	2	557.307	1	y4	18	84
	NLIQNIELIDTLR	777.946	2	1214.67	1	y10	23	108
	NLIQNIELIDTLR	777.946	2	1086.62	1	y9	25	108
	NLIQNIELIDTLR	777.946	2	972.572	1	y8	25	108
	NLIQNIELIDTLR	777.946	2	859.488	1	y7	24	108
	NLIQNIELIDTLR	782.95	2	1224.68	1	y10	23	108
	NLIQNIELIDTLR	782.95	2	1096.62	1	y9	25	108
	NLIQNIELIDTLR	782.95	2	982.581	1	y8	25	108
	NLIQNIELIDTLR	782.95	2	869.497	1	y7	24	108
	QELALLSR	465.274	2	672.44	1	y6	17	76
	QELALLSR	465.274	2	559.356	1	y5	18	76
	QELALLSR	465.274	2	488.319	1	y4	16	76
	QELALLSR	465.274	2	375.235	1	y3	15	76
	QELALLSR	470.279	2	682.449	1	y6	17	76
	QELALLSR	470.279	2	569.365	1	y5	18	76
	QELALLSR	470.279	2	498.327	1	y4	16	76
	QELALLSR	470.279	2	385.243	1	y3	15	76
	QYISFYEEDESR	783.341	2	1274.55	1	y10	27	131
	QYISFYEEDESR	783.341	2	1161.47	1	y9	25	131
	QYISFYEEDESR	783.341	2	927.369	1	y7	25	131
	QYISFYEEDESR	783.341	2	764.306	1	y6	25	131
	QYISFYEEDESR	788.346	2	1284.56	1	y10	27	131
	QYISFYEEDESR	788.346	2	1171.48	1	y9	25	131
	QYISFYEEDESR	788.346	2	937.377	1	y7	25	131
	QYISFYEEDESR	788.346	2	774.314	1	y6	25	131
	QYISVYEEDESR	759.341	2	1226.55	1	y10	26	113
	QYISVYEEDESR	759.341	2	1113.47	1	y9	25	113
	QYISVYEEDESR	759.341	2	927.369	1	y7	24	113
	QYISVYEEDESR	759.341	2	764.306	1	y6	23	113
	QYISVYEEDESR	764.346	2	1236.56	1	y10	26	113
	QYISVYEEDESR	764.346	2	1123.48	1	y9	25	113
	QYISVYEEDESR	764.346	2	937.377	1	y7	24	113
	QYISVYEEDESR	764.346	2	774.314	1	y6	23	113
	YGDGYTDSSQLK	667.299	2	998.479	1	y9	22	118
	YGDGYTDSSQLK	667.299	2	941.457	1	y8	22	118
	YGDGYTDSSQLK	667.299	2	778.394	1	y7	22	118
	YGDGYTDSSQLK	667.299	2	677.346	1	y6	23	118
	YGDGYTDSSQLK	671.306	2	1006.49	1	y9	22	118
	YGDGYTDSSQLK	671.306	2	949.472	1	y8	22	118
	YGDGYTDSSQLK	671.306	2	786.408	1	y7	22	118
	YGDGYTDSSQLK	671.306	2	685.361	1	y6	23	118
	YSDSYTFPTILK	717.861	2	1184.62	1	y10	21	118
	YSDSYTFPTILK	717.861	2	982.561	1	y8	22	118
	YSDSYTFPTILK	717.861	2	819.497	1	y7	21	118
	YSDSYTFPTILK	717.861	2	718.45	1	y6	21	118
	YSDSYTFPTILK	717.861	2	571.381	1	y5	23	118
	YSDSYTFPTILK	721.868	2	1192.63	1	y10	21	118
	YSDSYTFPTILK	721.868	2	990.575	1	y8	22	118
	YSDSYTFPTILK	721.868	2	827.512	1	y7	21	118
	YSDSYTFPTILK	721.868	2	726.464	1	y6	21	118
	YSDSYTFPTILK	721.868	2	579.396	1	y5	23	118
	YSDSYTYSTILK	720.848	2	1190.59	1	y10	21	114
	YSDSYTYSTILK	720.848	2	988.535	1	y8	22	114
	YSDSYTYSTILK	720.848	2	825.472	1	y7	21	114
	YSDSYTYSTILK	720.848	2	724.424	1	y6	22	114
	YSDSYTYSTILK	724.855	2	1198.61	1	y10	21	114
	YSDSYTYSTILK	724.855	2	996.549	1	y8	22	114
	YSDSYTYSTILK	724.855	2	833.486	1	y7	21	114
	YSDSYTYSTILK	724.855	2	732.438	1	y6	22	114
