# Supplementary material for: Monitoring casbene synthase in Jatropha curcas tissues using targeted proteomics
Source: Plant Methods. 2021 Feb 6;17:15. doi: 10.1186/s13007-021-00716-7 (PMC7868020; doi:10.1186/s13007-021-00716-7)
Supplement: Supplementary file 3 — Additional file 3: Table S3. Optimized parameters for the PRM analysis of casbene synthase. [file 13007_2021_716_MOESM3_ESM.xlsx]

## Sheet: Sheet1
	Supplementary table 4: Optimized parameters for the PRM analysis of casbene synthase
	Peptide	Precursor ion m/z	Charge	Collision energy
	LNEQLIVR (light)	492.796	2	20
	LNEQLIVR (Heavy)	497.8	2	20
	YGDGYTDSSQLK (light)	667.299	2	25
	YGDGYTDSSQLK (Heavy)	671.306	2	25
	GTEALEWLK (light)	523.779	2	20
	GTEALEWLK (Heavy)	527.787	2	20
	LVNDITSHETEQDR (light)	552.932	3	30
	LVNDITSHETEQDR (Heavy)	556.268	3	30
	FASFSLGNR (light)	499.756	2	20
	FASFSLGNR (Heavy)	504.76	2	20
	DYDLYTVAVIFR (light)	737.883	2	20
	DYDLYTVAVIFR (Heavy)	742.887	2	20
	HIGSALEQPVHK (light)	658.36	2	25
	HIGSALEQPVHK (Heavy)	662.367	2	25
	EAYQELVK (light)	490.258	2	20
	EAYQELVK (Heavy)	494.265	2	20
	GTEAFEWLK (light)	540.772	2	20
	GTEAFEWLK (Heavy)	544.779	2	20
	LEILAAQSSPHLANR (light)	540.634	3	25
	LEILAAQSSPHLANR (Heavy)	543.97	3	25
	QYISFYGEEESPNQTLLK (light)	1073.52	2	20
	QYISFYGEEESPNQTLLK (Heavy)	1077.53	2	20
	DLNLVEELPYVR (light)	730.393	2	20
	DLNLVEELPYVR (Heavy)	735.397	2	20
	ALLNLFAEIGNDEIEGR (light)	937.486	2	20
	ALLNLFAEIGNDEIEGR (Heavy)	942.49	2	20
	YSDSYTFPTILK (light)	717.861	2	20
	YSDSYTFPTILK (Heavy)	721.868	2	20
	ALLNLFAETENDETEGR (light)	961.461	2	20
	ALLNLFAETENDETEGR (Heavy)	966.465	2	20
	YSDSYTYSTILK (light)	720.848	2	20
	YSDSYTYSTILK (Heavy)	724.855	2	20
	QYISFYEEDESR (light)	783.341	2	25
	QYISFYEEDESR (Heavy)	788.346	2	25
	AVLDLFEETSNIGSK (light)	811.917	2	20
	AVLDLFEETSNIGSK (Heavy)	815.924	2	20
	LLNDVVSHK (light)	512.793	2	25
	LLNDVVSHK (Heavy)	516.8	2	25
	NALIFSFQK (light)	534.298	2	20
	NALIFSFQK (Heavy)	538.305	2	20
	QYISVYEEDESR (light)	759.341	2	25
	QYISVYEEDESR (Heavy)	764.346	2	25
	NEYGVTEDIAVEEILK (light)	911.46	2	20
	NEYGVTEDIAVEEILK (Heavy)	915.467	2	20
	ITEVAYTFDDGYTNPSSLK (light)	1061.01	2	20
	ITEVAYTFDDGYTNPSSLK (Heavy)	1065.01	2	20
	GLLSLYEASFLSVR (light)	777.93	2	20
	GLLSLYEASFLSVR (Heavy)	782.934	2	20
	GEDVLDEAFAFAK (light)	706.341	2	20
	GEDVLDEAFAFAK (Heavy)	710.348	2	20
	NILTWPFQR (light)	587.822	2	20
	NILTWPFQR (Heavy)	592.826	2	20
	QELALLSR (light)	465.274	2	25
	QELALLSR (Heavy)	470.279	2	25
	ETENNGNEGSSYK (light)	714.797	2	20
	ETENNGNEGSSYK (Heavy)	718.804	2	20
	GNDGYTNPSSLK (light)	626.794	2	20
	GNDGYTNPSSLK (Heavy)	630.801	2	20
	NLIQNIELIDTLR (light)	777.946	2	20
	NLIQNIELIDTLR (Heavy)	782.95	2	20
	EVELLNEK (light)	487.264	2	20
	EVELLNEK (Heavy)	491.271	2	20
	IFNIQPTFLNEK (light)	732.398	2	20
	IFNIQPTFLNEK (Heavy)	736.405	2	20
