# Supplementary material for: Monitoring casbene synthase in Jatropha curcas tissues using targeted proteomics
Source: Plant Methods. 2021 Feb 6;17:15. doi: 10.1186/s13007-021-00716-7 (PMC7868020; doi:10.1186/s13007-021-00716-7)
Supplement: Supplementary file 4 — Additional file 4: Table S4. Optimized parameters for the SRM analysis of peptides from positive controls. [file 13007_2021_716_MOESM4_ESM.xlsx]

## Sheet: SRM
	Supplementary Table IV: Optimized parameters for the SRM analysis of peptides from positive controls.
	Protein	Peptide	Precursor ion m/z	Precursor ion charge	Fragment ion m/z	Collision Energy
	A0A067LPN3	IIPSFMLQGGDFTLGDGR	962.485	2	1235.6	37
					1122.52	35
					994.459	34
	A0A067K3Z1	HFNLAGNPEDEFPQLHEGR	736.347	2	983.506	26.2
					836.437	26.2
					754.363	25.2
	D6BRD6	TDKPYGIGGGMNLR	493.586	2	704.351	14.1
					590.308	14.1
					662.314	14.1

## Sheet: PRM
	Supplementary Table IV: Optimized parameters for the PRM analysis of peptides from positive controls.
	Protein	Peptide	Precursor ion m/z	Charge	Collision energy
	A0A067LPN3	IIPSFMLQGGDFTLGDGR	962.485	2	30
	A0A067K3Z1	HFNLAGNPEDEFPQLHEGR	736.347	2	30
	D6BRD6	TDKPYGIGGGMNLR	493.586	2	30
