# Supplementary material for: Monitoring casbene synthase in Jatropha curcas tissues using targeted proteomics
Source: Plant Methods. 2021 Feb 6;17:15. doi: 10.1186/s13007-021-00716-7 (PMC7868020; doi:10.1186/s13007-021-00716-7)
Supplement: Supplementary file 5 — Additional file 5: Table S5. SRM and PRM result from casbene synthase analysis. [file 13007_2021_716_MOESM5_ESM.xlsx]

## Sheet: SRM
	Supplementary Table V: SRM results from Casbene synthase analysis.
	Peptide	Genotype	Biological replicate	Technical replicate	Fragment ion type	Ratio to Standard	Retention time (min)	rdotp
	AVLDLFEETSNIGSK	HLPE	HLPE_BIO1	HLPE_BIO1_1	y9	2.4054	25.46	0.9927
		HLPE	HLPE_BIO1	HLPE_BIO1_2		2.5088	25.75	0.9946
		HLPE	HLPE_BIO1	HLPE_BIO1_3		2.2867	25.45	0.9958
		HLPE	HLPE_BIO2	HLPE_BIO2_1		1.3818	25.58	0.9907
		HLPE	HLPE_BIO2	HLPE_BIO2_2		1.456	25.38	0.9837
		HLPE	HLPE_BIO2	HLPE_BIO2_3		1.5007	25.43	0.991
		HLPE	HLPE_BIO3	HLPE_BIO3_1		0.9318	25.44	0.9863
		HLPE	HLPE_BIO3	HLPE_BIO3_2		0.9611	25.6	0.9788
		HLPE	HLPE_BIO3	HLPE_BIO3_3		0.9749	25.51	0.9833
		LLPE	LLPE_BIO1	LLPE_BIO1_1		3.9466	25.59	0.996
		LLPE	LLPE_BIO1	LLPE_BIO1_2		3.9381	25.72	0.9963
		LLPE	LLPE_BIO1	LLPE_BIO1_3		3.8295	25.72	0.9968
		LLPE	LLPE_BIO2	LLPE_BIO2_1		3.1672	25.69	0.997
		LLPE	LLPE_BIO2	LLPE_BIO2_2		3.1416	26.02	0.9985
		LLPE	LLPE_BIO2	LLPE_BIO2_3		3.1139	26.15	0.9987
		LLPE	LLPE_BIO3	LLPE_BIO3_1		4.5509	25.71	0.9976
		LLPE	LLPE_BIO3	LLPE_BIO3_2		4.5129	25.71	0.9986
		LLPE	LLPE_BIO3	LLPE_BIO3_3		4.8341	25.88	0.997
	LEILAAQSSPHLANR	HLPE	HLPE_BIO1	HLPE_BIO1_1	y8	0.5731	15.75	0.9997
		HLPE	HLPE_BIO1	HLPE_BIO1_2		0.5766	16.17	0.9992
		HLPE	HLPE_BIO1	HLPE_BIO1_3		0.5766	15.73	0.9992
		HLPE	HLPE_BIO2	HLPE_BIO2_1		0.2351	15.78	1
		HLPE	HLPE_BIO2	HLPE_BIO2_2		0.2354	15.6	0.9994
		HLPE	HLPE_BIO2	HLPE_BIO2_3		0.2234	15.64	0.9993
		HLPE	HLPE_BIO3	HLPE_BIO3_1		0.1792	15.67	0.9982
		HLPE	HLPE_BIO3	HLPE_BIO3_2		0.1781	15.89	0.9972
		HLPE	HLPE_BIO3	HLPE_BIO3_3		0.1801	15.77	0.9992
		LLPE	LLPE_BIO1	LLPE_BIO1_1		0.2028	15.83	0.9983
		LLPE	LLPE_BIO1	LLPE_BIO1_2		0.2074	16	0.9983
		LLPE	LLPE_BIO1	LLPE_BIO1_3		0.205	15.94	0.9971
		LLPE	LLPE_BIO2	LLPE_BIO2_1		0.2125	16	0.9981
		LLPE	LLPE_BIO2	LLPE_BIO2_2		0.2108	16.37	0.9996
		LLPE	LLPE_BIO2	LLPE_BIO2_3		0.2141	16.5	0.9995
		LLPE	LLPE_BIO3	LLPE_BIO3_1		0.3819	16.01	0.999
		LLPE	LLPE_BIO3	LLPE_BIO3_2		0.4047	16.07	0.9994
		LLPE	LLPE_BIO3	LLPE_BIO3_3		0.3674	15.8	0.9968
	DLNLVEELPYVR	HLPE	HLPE_BIO1	HLPE_BIO1_1	y8	2.0053	27.54	0.9987
		HLPE	HLPE_BIO1	HLPE_BIO1_2		1.9608	27.81	0.9997
		HLPE	HLPE_BIO1	HLPE_BIO1_3		1.954	27.51	0.9976
		HLPE	HLPE_BIO2	HLPE_BIO2_1		0.8547	27.62	0.9997
		HLPE	HLPE_BIO2	HLPE_BIO2_2		0.9116	27.51	0.9969
		HLPE	HLPE_BIO2	HLPE_BIO2_3		0.8566	27.47	0.9996
		HLPE	HLPE_BIO3	HLPE_BIO3_1		0.426	27.49	1
		HLPE	HLPE_BIO3	HLPE_BIO3_2		0.4081	27.64	0.9997
		HLPE	HLPE_BIO3	HLPE_BIO3_3		0.398	27.54	0.9999
		LLPE	LLPE_BIO1	LLPE_BIO1_1		1.2876	27.62	0.9997
		LLPE	LLPE_BIO1	LLPE_BIO1_2		1.2491	27.74	0.9966
		LLPE	LLPE_BIO1	LLPE_BIO1_3		1.165	27.72	0.9977
		LLPE	LLPE_BIO2	LLPE_BIO2_1		1.0172	27.71	0.9997
		LLPE	LLPE_BIO2	LLPE_BIO2_2		0.9935	28.01	0.9999
		LLPE	LLPE_BIO2	LLPE_BIO2_3		1.0097	28.09	0.9991
		LLPE	LLPE_BIO3	LLPE_BIO3_1		2.3395	27.82	0.9996
		LLPE	LLPE_BIO3	LLPE_BIO3_2		2.3132	27.71	0.9994
		LLPE	LLPE_BIO3	LLPE_BIO3_3		2.289	27.87	0.9993
	NILTWPFQR	HLPE	HLPE_BIO1	HLPE_BIO1_1	y4	0.7854	26.88	0.9995
		HLPE	HLPE_BIO1	HLPE_BIO1_2		0.8034	27.18	0.9998
		HLPE	HLPE_BIO1	HLPE_BIO1_3		0.7882	26.86	0.9996
		HLPE	HLPE_BIO2	HLPE_BIO2_1		0.9181	27.01	0.9996
		HLPE	HLPE_BIO2	HLPE_BIO2_2		0.9419	26.83	0.9999
		HLPE	HLPE_BIO2	HLPE_BIO2_3		0.9183	26.84	0.9998
		HLPE	HLPE_BIO3	HLPE_BIO3_1		0.7749	26.86	0.9999
		HLPE	HLPE_BIO3	HLPE_BIO3_2		0.757	27.06	0.9998
		HLPE	HLPE_BIO3	HLPE_BIO3_3		0.7526	26.99	0.9998
		LLPE	LLPE_BIO1	LLPE_BIO1_1		0.277	27.03	0.9993
		LLPE	LLPE_BIO1	LLPE_BIO1_2		0.2835	27.13	0.9998
		LLPE	LLPE_BIO1	LLPE_BIO1_3		0.2778	27.13	0.9995
		LLPE	LLPE_BIO2	LLPE_BIO2_1		0.2328	27.06	0.9995
		LLPE	LLPE_BIO2	LLPE_BIO2_2		0.2307	27.34	0.9998
		LLPE	LLPE_BIO2	LLPE_BIO2_3		0.2311	27.46	0.9997
		LLPE	LLPE_BIO3	LLPE_BIO3_1		0.6295	27.06	0.9995
		LLPE	LLPE_BIO3	LLPE_BIO3_2		0.6272	27.06	0.9997
		LLPE	LLPE_BIO3	LLPE_BIO3_3		0.6354	27.19	0.9998
	NLIQNIELIDTLR	HLPE	HLPE_BIO1	HLPE_BIO1_1	y10	0.8136	29.98	0.9964
		HLPE	HLPE_BIO1	HLPE_BIO1_2		0.8498	30.21	0.9987
		HLPE	HLPE_BIO1	HLPE_BIO1_3		0.8037	29.98	0.9982
		HLPE	HLPE_BIO2	HLPE_BIO2_1		0.7415	30.08	0.998
		HLPE	HLPE_BIO2	HLPE_BIO2_2		0.716	29.93	0.9989
		HLPE	HLPE_BIO2	HLPE_BIO2_3		0.689	29.91	0.9984
		HLPE	HLPE_BIO3	HLPE_BIO3_1		0.5661	29.93	0.9998
		HLPE	HLPE_BIO3	HLPE_BIO3_2		0.5601	30.08	0.9993
		HLPE	HLPE_BIO3	HLPE_BIO3_3		0.5583	30.01	0.9995
		LLPE	LLPE_BIO1	LLPE_BIO1_1		1.5231	30.08	0.995
		LLPE	LLPE_BIO1	LLPE_BIO1_2		1.5391	30.14	0.9913
		LLPE	LLPE_BIO1	LLPE_BIO1_3		1.5676	30.18	0.9915
		LLPE	LLPE_BIO2	LLPE_BIO2_1		0.8623	30.18	0.9935
		LLPE	LLPE_BIO2	LLPE_BIO2_2		0.8629	30.34	0.9857
		LLPE	LLPE_BIO2	LLPE_BIO2_3		0.8312	30.51	0.9918
		LLPE	LLPE_BIO3	LLPE_BIO3_1		1.9464	30.24	0.9969
		LLPE	LLPE_BIO3	LLPE_BIO3_2		1.8958	30.24	0.9933
		LLPE	LLPE_BIO3	LLPE_BIO3_3		1.9752	30.39	0.9948
	YGDGYTDSSQLK	HLPE	HLPE_BIO1	HLPE_BIO1_1	y9	0.4195	12.3	0.9993
		HLPE	HLPE_BIO1	HLPE_BIO1_2		0.4046	12.63	0.9995
		HLPE	HLPE_BIO1	HLPE_BIO1_3		0.4147	12.3	0.9996
		HLPE	HLPE_BIO2	HLPE_BIO2_1		0.2378	12.17	0.999
		HLPE	HLPE_BIO2	HLPE_BIO2_2		0.2366	12	0.9995
		HLPE	HLPE_BIO2	HLPE_BIO2_3		0.254	12.27	0.9996
		HLPE	HLPE_BIO3	HLPE_BIO3_1		0.1824	12.1	0.9998
		HLPE	HLPE_BIO3	HLPE_BIO3_2		0.1822	12.27	0.9995
		HLPE	HLPE_BIO3	HLPE_BIO3_3		0.1878	12.17	0.9988
		LLPE	LLPE_BIO1	LLPE_BIO1_1		0.1184	12.3	0.9997
		LLPE	LLPE_BIO1	LLPE_BIO1_2		0.1143	12.43	0.9998
		LLPE	LLPE_BIO1	LLPE_BIO1_3		0.1248	12.4	0.9993
		LLPE	LLPE_BIO2	LLPE_BIO2_1		0.1338	12.47	0.9996
		LLPE	LLPE_BIO2	LLPE_BIO2_2		0.1385	13	0.9994
		LLPE	LLPE_BIO2	LLPE_BIO2_3		0.1458	13.03	0.9996
		LLPE	LLPE_BIO3	LLPE_BIO3_1		0.222	12.83	0.9996
		LLPE	LLPE_BIO3	LLPE_BIO3_2		0.22	12.57	0.9997
		LLPE	LLPE_BIO3	LLPE_BIO3_3		0.2237	11	0.9997
	YSDSYTYSTILK	HLPE	HLPE_BIO1	HLPE_BIO1_1	y6	0.0731	18.77	0.9973
		HLPE	HLPE_BIO1	HLPE_BIO1_2		0.0739	19.15	0.9962
		HLPE	HLPE_BIO1	HLPE_BIO1_3		0.0748	18.74	0.9965
		HLPE	HLPE_BIO2	HLPE_BIO2_1		0.0257	18.91	0.9848
		HLPE	HLPE_BIO2	HLPE_BIO2_2		0.0265	18.69	0.9899
		HLPE	HLPE_BIO2	HLPE_BIO2_3		0.0268	18.77	0.9878
		HLPE	HLPE_BIO3	HLPE_BIO3_1		0.0239	18.64	1
		HLPE	HLPE_BIO3	HLPE_BIO3_2		0.0254	18.82	0.998
		HLPE	HLPE_BIO3	HLPE_BIO3_3		0.021	18.77	0.9944
		LLPE	LLPE_BIO1	LLPE_BIO1_1		0.027	18.82	0.9979
		LLPE	LLPE_BIO1	LLPE_BIO1_2		0.0275	19	0.9976
		LLPE	LLPE_BIO1	LLPE_BIO1_3		0.027	18.92	0.9973
		LLPE	LLPE_BIO2	LLPE_BIO2_1		0.041	18.97	0.9951
		LLPE	LLPE_BIO2	LLPE_BIO2_2		0.0402	19.42	0.9983
		LLPE	LLPE_BIO2	LLPE_BIO2_3		0.0386	19.6	0.9969
		LLPE	LLPE_BIO3	LLPE_BIO3_1		0.0725	19.14	0.9953
		LLPE	LLPE_BIO3	LLPE_BIO3_2		0.0677	18.95	0.9961
		LLPE	LLPE_BIO3	LLPE_BIO3_3		0.0629	19.1	0.9965
	GTEAFEWLK	HLPE	HLPE_BIO1	HLPE_BIO1_1	y7	0.0203	22.49	0.9996
		HLPE	HLPE_BIO1	HLPE_BIO1_2		0.02	22.87	0.9994
		HLPE	HLPE_BIO1	HLPE_BIO1_3		0.0205	22.49	0.9961
		HLPE	HLPE_BIO2	HLPE_BIO2_1		0.0168	22.69	0.9991
		HLPE	HLPE_BIO2	HLPE_BIO2_2		0.0143	22.45	0.9955
		HLPE	HLPE_BIO2	HLPE_BIO2_3		0.0157	22.52	0.99
		HLPE	HLPE_BIO3	HLPE_BIO3_1		0.0098	22.4	0.9985
		HLPE	HLPE_BIO3	HLPE_BIO3_2		0.0095	22.6	0.992
		HLPE	HLPE_BIO3	HLPE_BIO3_3		0.0109	22.62	0.9944
		LLPE	LLPE_BIO1	LLPE_BIO1_1		0.0271	22.62	0.9987
		LLPE	LLPE_BIO1	LLPE_BIO1_2		0.0273	22.79	0.9989
		LLPE	LLPE_BIO1	LLPE_BIO1_3		0.0294	22.7	0.999
		LLPE	LLPE_BIO2	LLPE_BIO2_1		0.0372	22.74	0.999
		LLPE	LLPE_BIO2	LLPE_BIO2_2		0.0352	23.1	0.9975
		LLPE	LLPE_BIO2	LLPE_BIO2_3		0.039	23.27	0.9991
		LLPE	LLPE_BIO3	LLPE_BIO3_1		0.0309	22.79	0.9967
		LLPE	LLPE_BIO3	LLPE_BIO3_2		0.029	22.7	0.9973
		LLPE	LLPE_BIO3	LLPE_BIO3_3		0.0305	22.92	0.995

## Sheet: PRM
	Supplementary Table V: PRM results from Casbene synthase analysis.
	Peptide	Genotype	Biological replicate	Technical replicate	Fragment ion type	Ratio to Standard	Retention time (min)	rdotp
	AVLDLFEETSNIGSK	HLPE	HLPE_BIO1	HLPE_BIO1_1	y10	0.1445	25.78	0.9994
		HLPE	HLPE_BIO1	HLPE_BIO1_2		0.131	25.25	0.9992
		HLPE	HLPE_BIO1	HLPE_BIO1_3		0.13	25.33	0.9987
		HLPE	HLPE_BIO2	HLPE_BIO2_1		0.0664	25.78	0.9967
		HLPE	HLPE_BIO2	HLPE_BIO2_2		0.066	25.96	0.9963
		HLPE	HLPE_BIO2	HLPE_BIO2_3		0.0757	26.04	0.9981
		HLPE	HLPE_BIO3	HLPE_BIO3_1		0.0603	26.05	0.9935
		HLPE	HLPE_BIO3	HLPE_BIO3_2		0.0666	25.87	0.9973
		HLPE	HLPE_BIO3	HLPE_BIO3_3		0.0529	26.44	0.9911
		LLPE	LLPE_BIO1	LLPE_BIO1_1		0.1812	25.45	0.9994
		LLPE	LLPE_BIO1	LLPE_BIO1_2		0.1739	25.51	0.9993
		LLPE	LLPE_BIO1	LLPE_BIO1_3		0.187	26.36	0.9992
		LLPE	LLPE_BIO2	LLPE_BIO2_1		0.2184	25.15	0.9998
		LLPE	LLPE_BIO2	LLPE_BIO2_2		0.2116	25.3	0.9996
		LLPE	LLPE_BIO2	LLPE_BIO2_3		0.2234	25.34	0.9997
		LLPE	LLPE_BIO3	LLPE_BIO3_1		0.2959	25.37	0.9995
		LLPE	LLPE_BIO3	LLPE_BIO3_2		0.2757	25.39	0.9997
		LLPE	LLPE_BIO3	LLPE_BIO3_3		0.282	25.55	0.9998
	DLNLVEELPYVR	HLPE	HLPE_BIO1	HLPE_BIO1_1	y4	0.091	27.82	0.9979
		HLPE	HLPE_BIO1	HLPE_BIO1_2		0.0953	27.41	0.9953
		HLPE	HLPE_BIO1	HLPE_BIO1_3		0.096	27.47	0.9923
		HLPE	HLPE_BIO2	HLPE_BIO2_1		0.0425	27.93	0.9835
		HLPE	HLPE_BIO2	HLPE_BIO2_2		0.0387	28.08	0.9867
		HLPE	HLPE_BIO2	HLPE_BIO2_3		0.0379	28.08	0.9847
		HLPE	HLPE_BIO3	HLPE_BIO3_1		0.0211	28.15	0.9646
		HLPE	HLPE_BIO3	HLPE_BIO3_2		0.0246	28.05	0.9556
		HLPE	HLPE_BIO3	HLPE_BIO3_3		0.0233	28.48	0.977
		LLPE	LLPE_BIO1	LLPE_BIO1_1		0.0582	27.52	0.9774
		LLPE	LLPE_BIO1	LLPE_BIO1_2		0.0561	27.54	0.9952
		LLPE	LLPE_BIO1	LLPE_BIO1_3		0.0473	28.37	0.9963
		LLPE	LLPE_BIO2	LLPE_BIO2_1		0.0743	27.22	0.9964
		LLPE	LLPE_BIO2	LLPE_BIO2_2		0.0792	27.36	0.9971
		LLPE	LLPE_BIO2	LLPE_BIO2_3		0.0748	27.38	0.9974
		LLPE	LLPE_BIO3	LLPE_BIO3_1		0.1232	27.43	0.9988
		LLPE	LLPE_BIO3	LLPE_BIO3_2		0.1214	27.48	0.9994
		LLPE	LLPE_BIO3	LLPE_BIO3_3		0.1249	27.59	0.9993
	NILTWPFQR	HLPE	HLPE_BIO1	HLPE_BIO1_1	y7	0.0255	27.02	0.9979
		HLPE	HLPE_BIO1	HLPE_BIO1_2		0.0266	26.38	0.9975
		HLPE	HLPE_BIO1	HLPE_BIO1_3		0.0228	26.44	0.9974
		HLPE	HLPE_BIO2	HLPE_BIO2_1		0.0287	27.22	0.9968
		HLPE	HLPE_BIO2	HLPE_BIO2_2		0.0314	27.29	0.9962
		HLPE	HLPE_BIO2	HLPE_BIO2_3		0.0306	27.52	0.9945
		HLPE	HLPE_BIO3	HLPE_BIO3_1		0.0355	27.57	0.9973
		HLPE	HLPE_BIO3	HLPE_BIO3_2		0.0322	27.17	0.9974
		HLPE	HLPE_BIO3	HLPE_BIO3_3		0.0323	27.89	0.999
		LLPE	LLPE_BIO1	LLPE_BIO1_1		0.0083	26.6	0.9785
		LLPE	LLPE_BIO1	LLPE_BIO1_2		0.0094	26.72	0.993
		LLPE	LLPE_BIO1	LLPE_BIO1_3		0.0091	27.82	0.9906
		LLPE	LLPE_BIO2	LLPE_BIO2_1		0.0138	26.22	0.9976
		LLPE	LLPE_BIO2	LLPE_BIO2_2		0.0097	26.4	0.9943
		LLPE	LLPE_BIO2	LLPE_BIO2_3		0.0114	26.41	0.9973
		LLPE	LLPE_BIO3	LLPE_BIO3_1		0.0236	26.45	0.9987
		LLPE	LLPE_BIO3	LLPE_BIO3_2		0.0207	26.53	0.996
		LLPE	LLPE_BIO3	LLPE_BIO3_3		0.0224	26.64	0.9989
	NLIQNIELIDTLR	HLPE	HLPE_BIO1	HLPE_BIO1_1	y10	0.0381	30.2	0.9938
		HLPE	HLPE_BIO1	HLPE_BIO1_2		0.039	29.69	0.989
		HLPE	HLPE_BIO1	HLPE_BIO1_3		0.0438	29.78	0.9931
		HLPE	HLPE_BIO2	HLPE_BIO2_1		0.0275	30.5	0.9909
		HLPE	HLPE_BIO2	HLPE_BIO2_2		0.0281	30.6	0.9901
		HLPE	HLPE_BIO2	HLPE_BIO2_3		0.027	30.71	0.9881
		HLPE	HLPE_BIO3	HLPE_BIO3_1		0.0438	30.81	0.9956
		HLPE	HLPE_BIO3	HLPE_BIO3_2		0.0414	30.49	0.9777
		HLPE	HLPE_BIO3	HLPE_BIO3_3		0.0373	30.95	0.995
		LLPE	LLPE_BIO1	LLPE_BIO1_1		0.064	29.75	0.993
		LLPE	LLPE_BIO1	LLPE_BIO1_2		0.0571	29.85	0.9982
		LLPE	LLPE_BIO1	LLPE_BIO1_3		0.052	30.95	0.9989
		LLPE	LLPE_BIO2	LLPE_BIO2_1		0.0599	29.34	0.9888
		LLPE	LLPE_BIO2	LLPE_BIO2_2		0.0577	29.5	0.9976
		LLPE	LLPE_BIO2	LLPE_BIO2_3		0.0571	29.6	0.9971
		LLPE	LLPE_BIO3	LLPE_BIO3_1		0.0941	29.7	0.9938
		LLPE	LLPE_BIO3	LLPE_BIO3_2		0.0923	29.77	0.9982
		LLPE	LLPE_BIO3	LLPE_BIO3_3		0.0854	29.89	0.9984
	YGDGYTDSSQLK	HLPE	HLPE_BIO1	HLPE_BIO1_1	y7	0.0391	11.76	0.9988
		HLPE	HLPE_BIO1	HLPE_BIO1_2		0.0454	11.2	0.9987
		HLPE	HLPE_BIO1	HLPE_BIO1_3		0.0389	11.27	0.9995
		HLPE	HLPE_BIO2	HLPE_BIO2_1		0.0249	11.72	0.9964
		HLPE	HLPE_BIO2	HLPE_BIO2_2		0.0231	11.87	0.9985
		HLPE	HLPE_BIO2	HLPE_BIO2_3		0.0221	11.88	0.997
		HLPE	HLPE_BIO3	HLPE_BIO3_1		0.0165	11.88	0.9973
		HLPE	HLPE_BIO3	HLPE_BIO3_2		0.0152	11.67	0.9998
		HLPE	HLPE_BIO3	HLPE_BIO3_3		0.0165	12.41	0.9992
		LLPE	LLPE_BIO1	LLPE_BIO1_1		0.0114	11.4	0.9993
		LLPE	LLPE_BIO1	LLPE_BIO1_2		0.0143	11.46	0.992
		LLPE	LLPE_BIO1	LLPE_BIO1_3		0.0103	12.3	0.9958
		LLPE	LLPE_BIO2	LLPE_BIO2_1		0.0129	11.02	0.9918
		LLPE	LLPE_BIO2	LLPE_BIO2_2		0.0134	11.29	0.9936
		LLPE	LLPE_BIO2	LLPE_BIO2_3		0.0157	11.32	0.996
		LLPE	LLPE_BIO3	LLPE_BIO3_1		0.0261	11.34	0.9975
		LLPE	LLPE_BIO3	LLPE_BIO3_2		0.0216	11.29	0.9992
		LLPE	LLPE_BIO3	LLPE_BIO3_3		0.0187	11.54	0.9968
	YSDSYTYSTILK	HLPE	HLPE_BIO1	HLPE_BIO1_1	y10	0.0714	19.04	0.9987
		HLPE	HLPE_BIO1	HLPE_BIO1_2		0.085	18.37	0.9948
		HLPE	HLPE_BIO1	HLPE_BIO1_3		0.089	18.41	0.9912
		HLPE	HLPE_BIO2	HLPE_BIO2_1		0.0432	19.13	0.9395
		HLPE	HLPE_BIO2	HLPE_BIO2_2		0.0515	19.21	0.9377
		HLPE	HLPE_BIO2	HLPE_BIO2_3		0.0527	19.25	0.9214
		HLPE	HLPE_BIO3	HLPE_BIO3_1		0.0402	19.36	0.9364
		HLPE	HLPE_BIO3	HLPE_BIO3_2		0.0445	18.99	0.9387
		HLPE	HLPE_BIO3	HLPE_BIO3_3		0.0403	19.72	0.9705
		LLPE	LLPE_BIO1	LLPE_BIO1_1		0.0314	18.32	0.9876
		LLPE	LLPE_BIO1	LLPE_BIO1_2		0.0252	18.6	0.9964
		LLPE	LLPE_BIO1	LLPE_BIO1_3		0.0307	19.68	0.9786
		LLPE	LLPE_BIO2	LLPE_BIO2_1		0.0305	17.94	0.9949
		LLPE	LLPE_BIO2	LLPE_BIO2_2		0.0333	18.18	0.9941
		LLPE	LLPE_BIO2	LLPE_BIO2_3		0.0336	18.24	0.9967
		LLPE	LLPE_BIO3	LLPE_BIO3_1		0.0567	18.35	0.9985
		LLPE	LLPE_BIO3	LLPE_BIO3_2		0.0554	18.34	0.9971
		LLPE	LLPE_BIO3	LLPE_BIO3_3		0.0572	18.61	0.9996
